# Supplementary material for: Differences in Management of Neonates with Hypoxic–Ischemic Encephalopathy (HIE) by Level of Neonatal Care Provided at Birth: Insights from a Referral-Based Cohort in the Canton of Zurich, Switzerland
Source: Children (Basel). 2026 Jan 19;13(1):142. doi: 10.3390/children13010142 (PMC12839900; doi:10.3390/children13010142)
Supplement: Supplementary file 1 [file children-13-00142-s001.zip]

Archive with 2 entries (1 files):
- children-4054537-supplementary/
- children-4054537-supplementary/Supplemental Table S1.pdf
